# Supplementary material for: Clinical Presentation and Prognostic Features in Patients with Immunotherapy-Induced Vitiligo-like Depigmentation: A Monocentric Prospective Observational Study
Source: Cancers (Basel). 2022 Sep 21;14(19):4576. doi: 10.3390/cancers14194576 (PMC9558529; doi:10.3390/cancers14194576)
Supplement: Supplementary file 1 [file cancers-14-04576-s001.zip]

Archive with 2 entries (2 files):
- Suppl Figures S1+S2.pdf
- Supplement Table S1 OLINKProteins.xlsx
