# Supplementary material for: Clinical Presentation and Prognostic Features in Patients with Immunotherapy-Induced Vitiligo-like Depigmentation: A Monocentric Prospective Observational Study
Source: Cancers (Basel). 2022 Sep 21;14(19):4576. doi: 10.3390/cancers14194576 (PMC9558529; doi:10.3390/cancers14194576)
Supplement: Supplementary file 1 [file cancers-14-04576-s001.zip › Supplement Table S1 OLINKProteins.xlsx]

## Sheet: Sheet1
Protein	OlinkID	UniProt	logFC	AveExpr	P.Value	adj.P.Val
DAPP1	OID01011	Q9UN19	1.07434	2.41026	0.119825	0.403592
ITGA11	OID01021	Q9UKX5	0.905029	2.28853	0.000857527	0.0257258
ITGA6	OID00959	P23229	0.851667	2.84254	0.19317	0.482925
FGF-19	OID00545	O95750	0.746429	8.85055	0.146503	0.433551
SH2B3	OID00983	Q9UQQ2	0.544183	2.81344	0.286182	0.585371
EIF4G1	OID00976	Q04637	0.491472	4.47196	0.404265	0.690294
NF2	OID00981	P35240	0.485528	-0.579744	0.146926	0.433551
FGF-23	OID00507	Q9GZV9	0.45236	1.336	0.25171	0.539379
ITGB6	OID01026	P18564	0.412163	3.3886	0.0282693	0.156932
TRIM21	OID00964	P19474	0.307128	2.78962	0.377116	0.682863
NT-3	OID00554	P20783	0.291411	2.57268	0.258422	0.54055
TPSAB1	OID00941	Q15661	0.278963	6.57067	0.21677	0.508032
NFATC3	OID00973	Q12968	0.23688	1.2856	0.486694	0.75987
Flt3L	OID00533	P49771	0.23634	9.6233	0.427364	0.712229
MASP1	OID01014	P48740	0.22767	2.15402	0.159333	0.445461
NTF4	OID00966	P34130	0.21817	1.58105	0.29868	0.597361
IRAK4	OID00940	Q9NWZ3	0.212105	1.43466	0.566999	0.798343
FCRL6	OID01006	Q6DN72	0.204821	3.75908	0.583859	0.798343
CDCP1	OID00476	Q9H5V8	0.196246	3.55386	0.610233	0.798343
HEXIM1	OID00987	O94992	0.194051	4.54682	0.676238	0.824013
uPA	OID00481	P00749	0.174357	10.3094	0.257746	0.54055
IL-10RA	OID00508	Q13651	0.171651	2.11703	0.76054	0.888943
PADI2	OID01012	Q9Y2J8	0.145345	1.20822	0.753302	0.886238
PRDX3	OID00953	P30048	0.141161	0.337429	0.590146	0.798343
FAM3B	OID01001	P58499	0.140794	4.67756	0.471892	0.745092
PPP1R9B	OID00936	Q96SB3	0.118991	2.85237	0.786713	0.906657
MMP-10	OID00527	P09238	0.114994	9.68275	0.682099	0.824013
PLXNA4	OID00982	Q9HCM2	0.106683	5.85703	0.841089	0.923147
CDSN	OID00960	Q15517	0.0846415	4.28803	0.681911	0.824013
CLEC4C	OID00949	Q8WTT0	0.0843395	4.25121	0.827022	0.913276
TRAF2	OID00963	Q12933	0.0780542	2.6743	0.805926	0.906667
GALNT3	OID00961	Q14435	0.0744453	2.5445	0.699023	0.838828
MILR1	OID00971	Q7Z6M3	0.0679594	3.63145	0.775885	0.901027
IL13	OID00525	P35225	0.049037	0.717789	0.821691	0.913276
IL-24	OID00524	Q13007	0.0405297	1.56331	0.877625	0.951641
IL-12B	OID00523	P29460	0.0291683	7.47513	0.939212	0.955248
KRT19	OID00967	P08727	0.0290928	4.22638	0.942969	0.955248
MGMT	OID00990	P16455	0.0287025	4.66707	0.960331	0.965696
CD244	OID00477	Q9BZW8	0.0199318	6.36599	0.914165	0.954305
NCR1	OID01007	O76036	0.0176107	3.23586	0.927796	0.954305
ARTN	OID00526	Q5T4W7	0.0160739	0.783801	0.944634	0.955248
KPNA1	OID01022	P52294	0.00595829	-0.136529	0.990653	0.990653
CLEC4A	OID00951	Q9UMR7	-0.019501	3.47415	0.921898	0.954305
SIT1	OID01013	Q9Y3P8	-0.0217273	1.74329	0.91884	0.954305
CST5	OID00491	P28325	-0.0233648	6.03666	0.925178	0.954305
GDNF	OID00475	P39905	-0.0245484	2.04283	0.916907	0.954305
STAMBP	OID00558	O95630	-0.0332186	4.90078	0.921037	0.954305
PRDX1	OID00952	Q06830	-0.0393375	2.92106	0.896582	0.954305
CNTNAP2	OID00943	Q9UHC6	-0.0440408	1.89063	0.793278	0.906657
HNMT	OID00969	P50135	-0.0525507	9.36513	0.887161	0.954305
IL-10RB	OID00515	Q08334	-0.054643	7.56136	0.743632	0.880617
CD83	OID01025	Q01151	-0.057413	2.83541	0.803322	0.906667
DGKZ	OID00948	Q13574	-0.0726684	0.0345978	0.657739	0.824013
IL-20	OID00537	Q9NYY1	-0.0791912	1.5101	0.660318	0.824013
IL33	OID00543	O95760	-0.0794974	1.39593	0.604368	0.798343
LAMP3	OID01015	Q9UQV4	-0.0848073	5.28592	0.795844	0.906657
SRPK2	OID00994	P78362	-0.0882745	1.61787	0.824543	0.913276
LY75	OID00974	O60449	-0.0932677	2.67673	0.612063	0.798343
TSLP	OID00497	Q969D9	-0.102739	0.923491	0.660662	0.824013
SLAMF1	OID00502	Q13291	-0.103503	2.60589	0.589902	0.798343
FCRL3	OID00984	Q96P31	-0.10608	1.65442	0.543267	0.782305
TNFB	OID00561	P01374	-0.106491	4.83239	0.667444	0.824013
CXADR	OID00992	P78310	-0.109404	2.79854	0.675727	0.824013
CKAP4	OID00985	Q07065	-0.115077	5.76245	0.645105	0.824013
OPG	OID00479	O00300	-0.116644	10.7026	0.512158	0.75987
SCF	OID00500	P21583	-0.116761	9.4955	0.671926	0.824013
DCBLD2	OID01005	Q96PD2	-0.11817	8.26813	0.508284	0.75987
EIF5A	OID00975	P63241	-0.120902	0.302755	0.567592	0.798343
IFNLR1	OID01010	Q8IU57	-0.121581	2.9478	0.433826	0.712229
CLEC7A	OID01016	Q9BXN2	-0.121935	3.87886	0.66828	0.824013
DPP10	OID00956	Q8N608	-0.124597	1.55824	0.54258	0.782305
IL-22 RA1	OID00516	Q8N6P7	-0.127838	1.3806	0.584536	0.798343
FGF-21	OID00512	Q9NSA1	-0.131993	5.90298	0.849271	0.926477
CXCL12	OID01008	P48061	-0.137374	1.10959	0.290544	0.587616
IL-1 alpha	OID00493	P01583	-0.155996	-0.931835	0.339176	0.649485
CX3CL1	OID00552	P78423	-0.158633	4.18095	0.497062	0.75987
HSD11B1	OID00980	P28845	-0.169662	3.49854	0.406506	0.690294
CD28	OID00977	P10747	-0.170213	2.14552	0.383074	0.682863
IL2	OID00495	P60568	-0.17152	1.04984	0.168879	0.447032
CLEC4G	OID00944	Q6UXB4	-0.171946	3.51604	0.383162	0.682863
LILRB4	OID00965	Q8NHJ6	-0.172931	3.38309	0.50955	0.75987
AXIN1	OID00487	O15169	-0.177322	3.49964	0.728774	0.868737
ARNT	OID01000	P27540	-0.177928	1.02896	0.403236	0.690294
ADA	OID00560	P00813	-0.180829	5.86622	0.506732	0.75987
FGF-5	OID00509	P12034	-0.196136	2.17653	0.134409	0.429017
DNER	OID01213	Q8NFT8	-0.196353	8.52892	0.261266	0.54055
LAG3	OID01023	P18627	-0.198161	2.88582	0.44921	0.728448
IL-20RA	OID00489	Q9UHF4	-0.200677	1.73436	0.167066	0.447032
TRANCE	OID00521	O14788	-0.202821	4.65023	0.581721	0.798343
TWEAK	OID00555	O43508	-0.20399	8.90857	0.418497	0.704014
FXYD5	OID00962	Q96DB9	-0.208388	0.831917	0.234002	0.526504
CD5	OID00531	P06127	-0.210982	6.30724	0.31129	0.609045
NRTN	OID00548	Q99748	-0.218201	1.39249	0.150857	0.437973
IL-2RB	OID00492	P14784	-0.218355	1.18634	0.163336	0.445461
IL-17A	OID00485	Q16552	-0.224026	2.82104	0.45829	0.730019
SPRY2	OID00998	O43597	-0.231053	2.42526	0.610404	0.798343
IL5	OID00559	P05113	-0.235032	1.28303	0.180224	0.46835
DDX58	OID01018	O95786	-0.241844	3.0888	0.599626	0.798343
CD40	OID00542	P25942	-0.248338	11.852	0.185339	0.469874
CD6	OID00499	P30203	-0.249408	5.59559	0.435251	0.712229
Beta-NGF	OID00519	P01138	-0.251326	-0.249804	0.0152652	0.130845
BACH1	OID00996	O14867	-0.251359	2.37379	0.354404	0.662956
ICA1	OID01003	Q05084	-0.251537	1.25448	0.221577	0.508032
JUN	OID00986	P05412	-0.266355	1.62011	0.246903	0.536832
ZBTB16	OID00939	Q05516	-0.266687	1.82286	0.528987	0.774127
CCL20	OID00556	P78556	-0.270471	8.01565	0.594759	0.798343
CCL28	OID00539	Q9NRJ3	-0.281423	2.54818	0.121078	0.403592
TANK	OID01020	Q92844	-0.292074	1.67603	0.349801	0.662781
CCL25	OID00551	O15444	-0.2975	7.27333	0.319885	0.619132
PSIP1	OID00938	O75475	-0.318808	3.03253	0.490141	0.75987
CSF-1	OID00562	P09603	-0.324877	10.2318	0.247539	0.536832
TREM1	OID00991	Q9NP99	-0.332223	2.60974	0.138168	0.429017
IL4	OID00546	P05112	-0.344498	1.03667	0.104833	0.385099
PD-L1	OID00518	Q9NZQ7	-0.346979	5.84244	0.139187	0.429017
BIRC2	OID00979	Q13490	-0.350952	0.788635	0.0664269	0.299166
TRAIL	OID00488	P50591	-0.351017	7.8082	0.0611081	0.299166
LIF-R	OID00511	P42702	-0.360807	3.73385	0.0139926	0.130845
SIRT2	OID00538	Q8IXJ6	-0.362793	4.28341	0.456218	0.730019
TRIM5	OID00957	Q9C035	-0.367507	2.40671	0.399771	0.690294
IL12RB1	OID01019	P42701	-0.370289	2.23404	0.214349	0.508032
IL-15RA	OID00514	Q13261	-0.370782	2.03935	0.0237596	0.138685
TNF	OID05548	P01375	-0.377367	4.73118	0.515023	0.75987
IL-18R1	OID00517	Q13478	-0.425873	8.53156	0.0664813	0.299166
TNFRSF9	OID00553	Q07011	-0.426914	6.40153	0.197962	0.488125
HCLS1	OID00942	P14317	-0.429622	4.60664	0.368617	0.677051
DFFA	OID01004	O00273	-0.432232	4.6745	0.243931	0.536832
4E-BP1	OID00536	Q13541	-0.448181	7.73463	0.304563	0.602431
IL-17C	OID00483	Q9P0M4	-0.45805	3.63305	0.21023	0.508032
IL6	OID00482	P05231	-0.460563	4.33333	0.35726	0.662956
KLRD1	OID00995	Q13241	-0.463761	6.92719	0.140622	0.429017
CASP-8	OID00550	Q14790	-0.466233	3.65858	0.221305	0.508032
STC1	OID00999	P52823	-0.482666	6.38997	0.0786941	0.32193
PTH1R	OID00978	Q03431	-0.483241	4.1514	0.155091	0.443116
CD8A	OID05124	P01732	-0.500315	10.0952	0.182136	0.46835
DCTN1	OID00958	Q14203	-0.513183	4.24593	0.12048	0.403592
EGLN1	OID00972	Q9GZT9	-0.521751	1.57311	0.0287709	0.156932
LAP TGF-beta-1	OID00480	P01137	-0.534705	8.3851	0.127364	0.416829
FGF2	OID00954	P09038	-0.53716	1.38805	0.113126	0.399268
IRAK1	OID00950	P51617	-0.563731	1.96833	0.0461155	0.244141
AREG	OID01009	P15514	-0.612706	3.95012	0.0636053	0.299166
BTN3A2	OID01027	P78410	-0.621904	3.88698	0.010254	0.130845
PRDX5	OID00955	P30044	-0.627346	6.53312	0.109423	0.393924
IRF9	OID00945	Q00978	-0.644845	2.60607	0.0684538	0.300529
HGF	OID00522	P14210	-0.649136	10.1264	0.0653908	0.299166
EDAR	OID00946	Q9UNE0	-0.65886	2.398	0.0939165	0.367499
CCL23	OID00530	P55773	-0.682424	11.2013	0.0131249	0.130845
IL8	OID00471	P10145	-0.687613	5.74485	0.222969	0.508032
SH2D1A	OID01002	O60880	-0.692957	1.97704	0.021689	0.138685
IFN-gamma	OID05547	P01579	-0.696347	7.56767	0.396921	0.690294
CXCL10	OID00535	P02778	-0.703672	11.1112	0.161824	0.445461
PIK3AP1	OID00997	Q6ZUJ8	-0.729141	3.40636	0.0757434	0.317066
MCP-2	OID00549	P80075	-0.815855	10.1803	0.0735842	0.315361
LIF	OID00547	P15018	-0.845445	0.733094	0.00042696	0.0153706
CCL11	OID00505	P51671	-0.858091	8.48039	0.000293994	0.0138994
PRKCQ	OID00989	Q04759	-0.859662	1.47515	0.0237892	0.138685
IL18	OID00501	Q14116	-0.860712	9.95639	0.0238846	0.138685
VEGFA	OID00472	P15692	-0.875988	12.0164	0.00588416	0.123503
CCL4	OID00498	P13236	-0.880503	7.46928	0.0237137	0.138685
CXCL9	OID00490	Q07325	-0.896828	9.11803	0.0821991	0.328796
CCL3	OID00532	P10147	-0.940136	7.29108	0.0194039	0.138685
CCL19	OID00513	Q99731	-0.945822	9.523	0.0631042	0.299166
MMP-1	OID00510	P03956	-0.948346	14.4327	0.1048	0.385099
MCP-3	OID00474	P80098	-0.995529	2.66626	0.0209857	0.138685
MCP-1	OID00484	P13500	-1.01687	12.8899	0.00968031	0.130845
CLEC6A	OID01017	Q6EIG7	-1.05679	3.08065	0.00617517	0.123503
GLB1	OID00937	P16278	-1.07041	2.77975	0.00818724	0.130845
IL10	OID00528	P22301	-1.15911	4.6309	0.0200773	0.138685
CLEC4D	OID00988	Q8WXI8	-1.19019	3.997	0.0069312	0.124762
ST1A1	OID00557	P50225	-1.24498	4.02987	0.1019	0.385099
ITM2A	OID00968	O43736	-1.25095	2.50778	0.0026479	0.0680888
CXCL1	OID00496	P09341	-1.2601	9.59598	0.0176096	0.138685
MCP-4	OID00504	Q99616	-1.26843	14.2158	0.0101741	0.130845
CXCL11	OID00486	O14625	-1.28575	9.03714	0.0132952	0.130845
IL7	OID00478	P13232	-1.33069	3.48721	0.0129282	0.130845
CXCL6	OID00534	P80162	-1.33769	9.24945	0.0113324	0.130845
EN-RAGE	OID00541	P80511	-1.60066	4.81129	0.0182441	0.138685
TGF-alpha	OID00503	P01135	-1.6213	3.64136	4.98589e-05	0.00842579
CXCL5	OID00520	P42830	-1.93191	10.5939	0.0147772	0.130845
TNFSF14	OID00506	O43557	-2.07905	6.03385	9.36199e-05	0.00842579
OSM	OID00494	P13725	-2.21621	5.76025	0.000308876	0.0138994
